# Supplementary material for: Development of an mHealth Intervention for Reducing Sedentary Behavior in Older Adults: Delphi Study
Source: J Med Internet Res. 2026 Jun 11;28:e83302. doi: 10.2196/83302 (PMC13256482; doi:10.2196/83302)
Supplement: Multimedia Appendix 2 [file jmir-v28-e83302-s002.xlsx]

## Sheet: Expert Feedback Suggestions Sum
	Compilation of Expert Modification Suggestions for Intervention Functions and BCTs
	COM-B	TDF	Barrier Factors	Intervention Function	BCTs	First Round Expert Feedback Suggestions	Second Round Expert Feedback Suggestions
	Psychological Capability	Knowledge	Lack of knowledge about sedentary behavior	Education	5.1 Information about health consequences
					9.1 Credible source	One Expert Suggestion: Enhance risk perception BCT 9.1 Credible source . (e.g. with authoritative institution videos to increase credibility.) Decision: Adopted after group discussion. Added BCT "9.1 Credible source" and corresponding content.
		Behavioral Regulation	Lack of methods knowledge to interrupt sedentary behavior	Training	4.1 Instruction on how to perform the behavior		One Expert Suggestion : The "skill training for physical ability" duplicated content and that psychological components primarily involve knowledge. Decision: Adopted after group discussion. The corresponding intervention function and its associated BCT were deleted. Additionally, the intervention function "Education" and the BCT "5.1 Information about health outcomes," which had been removed duri…
					6.1 Demonstration of the behavior
					8.1 Behavioral practice/rehearsal
				Education	5.1 Information about health consequences	One Expert Suggestion: BCT 5.1 Information about health consequences is repeated across 13 items, potentially causing information fatigue. Recommend retaining 5.1 only for "lack of knowledge" barriers; delete in other contexts. Decision: Adopted after group discussion. Deleted this BCT and corresponding intervention function.
		Memory, Attention and Decision Processes	Entertainment activities promote sedentary behavior	Education	5.1 Information about health consequences
			Work demands promote sedentary behavior
			Aging promotes sedentary behavior
			Physical limitations promote sedentary behavior	Enablement	1.2 Problem solving
			Habit-driven sedentary behavior		8.1 behavioral practice/rehearsal
			Absence of behavioral change program prompts	Environmental Restructuring	7.1 Prompts/cues
	Physical Capability	Skills	Lack of methods to reduce sedentary behavior	Training	4.1 Instruction on how to perform the behavior
					6.1 Demonstration of the behavior
					8.1 behavioral practice/rehearsal
					2.2 Feedback on behavior
			Underprioritization of sedentary behavior reduction skills	Education	5.1 Information about health consequences
			Believes training is unnecessary
			Lack of time for training	Environmental Restructuring	7.1 Prompts/cues
	Social Opportunity	Social Influences	Lack of social support	Enablement	3.1 Social support (unspecified)
					3.3 Social support (emotional)	One Expert Suggestion: Include social support under 3.2. Decision: Not Accepted . After group discussion, BCT "3.2 Social support (practical)" was deemed not to meet APEASE criteria (high intervention cost), hence consistently excluded.
					12.2 Restructuring the social environment
				Education	5.3 Information about social and environmental consequences	One Expert Suggestion: BCT mapping is relatively simplistic, e.g. Education only uses "Information about health consequences". Why not consider 5.2 and 5.3? Decision: Accepted after group discussion. Added BCT "5.3 Information about social and environmental consequences". BCT "5.2 Salience of consequences" was discussed by the team and deemed not to meet APEASE criteria, hence not included.
	Physical Opportunity	Environmental Context/Resources	Environmental or condition limitations	Enablement	3.1 Social support (unspecified)
					1.1 Goal setting (behavior)	One Expert Suggestion: Mapping "1.1 Goal setting (behavior)" under Physical Opportunity is not very appropriate; suggest modification. Decision: Accepted after group discussion and deleted this BCT.
				Education	5.3 Information about social and environmental consequences	One Expert Suggestion: Add the "Education" intervention function under Physical Opportunity to theoretically and practically address barriers. Decision: Accepted after group discussion. Added "Education" intervention function and corresponding BCT (5.3 Information about social and environmental consequences).
	Reflective Motivation	Social/Professional Role/Identity	Sedentary behavior has not become part of the role	Modelling	2.3 Self-monitoring of behavior
					6.1 Demonstration of the behavior
				Education	5.1 Information about health consequences
		Beliefs about Capabilities	Ambivalence regarding self-confidence	Persuasion	9.1 Credible source
			Indifferent or resigned attitude towards the status quo		6.2 Social comparison
			Lack of confidence	Incentivisation	10.4 Social reward
			Confidence, but lack of motivation
		Beliefs about Consequences	Uncertain about the consequences of sedentary behavior	Education	5.1 Information about health consequences	One Expert Suggestion: Under Beliefs about Consequences, consider adding one item from "2. Monitoring and Feedback" to help older adults understand their own changes. Decision: Not Accepted . BCT "2.2 Feedback on behavior" was initially mapped to 14 levels after comprehensive consideration by the team. Following literature review, group discussion, and further screening based on APEASE criteria, …
		Optimism	Confidence in positive results from reducing sedentary behavior (Low)	Persuasion	5.1 Information about health consequences
					9.1 Credible source
		Intentions	Unwillingness to reduce sedentary behavior	Persuasion	5.1 Information about health consequences
					9.1 Credible source
				Modelling	1.8 Behavioral contract
					1.9 Commitment
					6.1 Demonstration of the behavior
				Incentivisation	10.4 Social reward	One Expert Suggestion: Add "Incentivisation" function under Intentions. Decision: Accepted after group discussion and Added "Incentivisation" intervention function and corresponding BCT.
		Goals	No clear goal	Education	5.1 Information about health consequences
				Enablement	1.1 Goal setting (behavior)
					1.4 Action planning
					1.5 Review behavior goal(s)
				Incentivisation	10.4 Social reward
	Automatic Motivation	Reinforcing Behavior	Lack of motivation	Incentivisation	5.1 Information about health consequences	One Expert Suggestion: 5.1 appears multiple times, but is not very suitable under Incentivisation. Decision: Accepted after group discussion and deleted this BCT.
					10.4 Social reward
		Emotion	No emotional change		5.6 Information about emotional consequences
					3.3 Social support (emotional)
	Compilation of Expert Modification Suggestions for the Intervention Content
	COM-B		Barrier Factors	Intervention Content	First Round Expert Feedback Suggestions	Second Round Expert Feedback Suggestions
	Capability	Psychological Capability	Lack of knowledge about sedentary behavior	1.1 Deliver information via the platform on the definition of sedentary behavior, health risks, and benefits of interrupting sedentary behavior.		One Expert Suggestion: This is not just information on health consequences, but includes an overview of sedentary behavior. Decision: Adopted after group discussion.
				1.2 Reference content from sedentary guidelines of organizations like WHO via the platform, emphasizing the importance of interrupting sedentary behavior, showcasing localized user improvement cases (e.g. "Aunt Li improved her back pain by reducing sedentary time").	Decision: Added BCT "9.1 Credible source" and corresponding content based on suggestions in Part 2.	One Expert Suggestion: "Credible source" refers to the channel of information, such as WHO, not the specific content "emphasizing the importance of interrupting sedentary behavior" or "showcasing localized cases". Decision: Adopted after group discussion.
			Lack of methods knowledge to interrupt sedentary behavior	1.3 Provide instructions via the platform on how to interrupt sedentary behavior (e.g. standing, walking).		Decision: Deleted "Training" intervention function and corresponding content based on suggestions in Part 2.
				1.4 Provide a "Sedentary Interruption Guide" via the platform, including illustrated/text tutorials for 10 simple stretching exercises (e.g."Standing Leg Stretch"), users can learn directly within the app.	One Expert Suggestion: Add video demonstrations. One Expert Suggestion: Age-friendly content upgrade: e.g.change "stretching exercise tutorials" to short videos + voice guidance. Decision: Adopted after group discussion.	Decision: Deleted "Training" intervention function and corresponding content based on suggestions in Part 2.
				1.5 Encourage individuals via the platform to accurately and repeatedly practice interrupting sedentary behavior.	Three Experts Suggestions: Make related behavioral guidance more specific and actionable, including clearly encouraging the frequency and time periods for interrupting sedentary behavior, encouragement methods (e.g.video or text); specify practice goals such as target number of times, duration, etc., avoiding abstract descriptions like "repeated practice"; also clearly explain specific ways to he…	Decision: Deleted "Training" intervention function and corresponding content based on suggestions in Part 2.
				1.6 Provide information via the platform on methods for interrupting sedentary behavior.	Two Experts Suggestions: Duplicates "Provide instructions via the platform on how to interrupt sedentary behavior (e.g.standing, walking)". Clarify the difference. One Expert Suggestion: Delete. One Expert Suggestion: Is "health consequences" the same as "methods for interrupting sedentary behavior"? The phrasing is confusing. Decision: Adopted after group discussion and deleted this item.	Decision: Restored "Education" intervention function and corresponding content based on suggestions in Part 2.
			Entertainment activities promote sedentary behavior	1.7 Provide information via the platform on the adverse health consequences of sedentary behavior and the benefits of interrupting it.	One Expert Suggestion: Barrier factors involve 4 aspects, but the intervention content is overly simplistic, just one sentence cannot summarize; suggest supplementing. Decision: Adopted after group discussion.	One Expert Suggestion: Add mechanisms of sedentary behavior. One Expert Suggestion: This part focuses on barrier factors, merely presenting sedentary behavior in different scenarios. The actual differences are small and cannot demonstrate the intervention effect of education. Decision: Not adopted. The mechanisms of sedentary behavior are complex and not fully elucidated by current research. Furt…
			Work demands promote sedentary behavior
			Aging promotes sedentary behavior
			Physical limitations restricting sedentary behavior	1.8 Collaborate with health coaches or other professionals to assess barriers (e.g.physical limitations) and identify solutions to break sedentary behavior.	Two Experts Suggestions: Regarding physical limitations, the scope is broad. Intervention content could be elaborated; suggest listing several potential solutions. One Expert Suggestion: The scope of physical limitations is large; intervention content could elaborate. One Expert Suggestion: The plan does not mention side effect prevention mechanisms, e.g.no alternatives for older adults with phys…	One Expert Suggestion: Add behavioral testing. One Expert Suggestion: Feasibility of collaborating with "rehabilitation physicians"? More likely implemented offline than via mobile. Decision: Not adopted. Behavioral testing and offline interventions are costly, not meeting APEASE criteria . therefore, online collaborative assessment is adopted.
			Habit-driven sedentary behavior	1.5 Encourage individuals via the platform to accurately and repeatedly practice interrupting sedentary behavior.	Three Experts Suggestions: Make related behavioral guidance more specific and actionable, including clearly encouraging the frequency and time periods for interrupting sedentary behavior, encouragement methods (e.g.video or text); specify practice goals such as target number of times, duration, etc., avoiding abstract descriptions like "repeated practice"; also clearly explain specific ways to he…
			Absence of behavioral change program prompts	1.9 Remind users via the platform at preset times (e.g.every 30 minutes) to stand up and interrupt sedentary behavior, synchronously sending a notification "You've been sitting for 30 minutes, get up and move!".	One Expert Suggestion: Add personalized reminder frequency settings based on the older adult's situation, enabling users to better accept and persist. Decision: Adopted after group discussion. Note: 15-60 minutes determined based on literature.
		Physical Capability	Lack of understanding of skills to manage sedentary behavior	1.10 Provide instructions via the platform on how to interrupt sedentary behavior and on setting up and using the application.	One Expert Suggestion: Change to "Provide information via the platform on methods for interrupting sedentary behavior and their rationale, and instructions on setting up and using the application." One Expert Suggestion: APP usage does not fall under the intervention for "lack of understanding about sedentary behavior skills". Decision: Partially adopted. After group discussion, given that the ap…
				1.11 Provide exemplary cases via the platform of regularly interrupting sedentary behavior to demonstrate how to accurately and correctly interrupt sedentary behavior.	Two Experts Suggestions: Specify the content of the exemplary cases (e.g.what kind of cases) and quantify the number of cases and presentation format (e.g.text or video, with video possibly being more effective). Decision: Adopted after group discussion.
				1.12 Provide feedback via the platform on areas for improvement in the individual's interruption of sedentary behavior.	Three Experts Suggestions: Clarify feedback details, including who provides it, how it is delivered, what the content is; also suggest adding real-time sensor feedback. Decision: Adopted after group discussion.	Two Experts Suggestions: Behavioral feedback needs to add feedback on sedentary behavior changes, e.g."Great, you have been active...". Decision: Adopted after group discussion.
			Underprioritization of sedentary behavior reduction skills	1.7 Provide information via the platform on the adverse health consequences of sedentary behavior and the benefits of interrupting it.	One Expert Suggestion: Barrier factors involve 4 aspects, but the intervention content is overly simplistic, just one sentence cannot summarize; suggest supplementing. Decision: Adopted after group discussion.
			Lack of time for training	1.13 Push information via the platform on the benefits of interrupting sedentary behavior, emphasizing the necessity for older adults to receive training.
			Lack of time for training	1.14 Remind individuals via the platform to arrange time reasonably to participate in training to reduce sedentary behavior, e.g.suggest individuals reduce entertainment time to decrease sedentary behavior.	One Expert Suggestion: How is entertainment activity defined? What if the entertainment activity is square dancing? Decision: Adopted after group discussion and revised related statements.
	Opportunity	Social Opportunity	Lack of social support	2.1 Invite a team including doctors, rehabilitation therapists, fitness coaches, etc., to provide online Q&A, offering professional advice and guidance to individuals on reducing sedentary behavior.	One Expert Suggestion: What specialty doctors? Fitness coaches vary in quality; suggest limiting to those with relevant certifications. One Expert Question: What is the relationship between reducing sedentary behavior and scientific exercise? Is professional guidance necessary for interrupting sedentary behavior itself? Decision: Considering the expert's point on varying fitness coach quality and…
				2.2 Suggest via the platform that individuals invite family, friends, or colleagues to interrupt sedentary behavior together, and encourage each other through the platform's chat function.	Two Experts Suggestions: Merely suggesting "inviting relatives and friends" at the suggestion level is not very implementable and lacks an execution path. Recommend directly inviting family members to participate during the intervention process, adding a "Family Collaboration Feature" where family members receive reminders and send encouraging messages to the individual. Decision: Adopted after g…
				2.3 Suggest via the platform that individuals make friends with people who have low sedentary behavior.	One Expert Suggestion: Not in line with social norms. One Expert Question: Via information suggestion? How feasible? One Expert Suggestion: Lacks implementation path; suggest developing a virtual community feature, automatically matching "exercise buddies", supporting group challenge competitions. Decision: Adopted after group discussion.
				2.4 Popularize available social support resources (e.g.senior activity centers, interest groups) via the platform, explaining the positive role of participating in these social activities in reducing sedentary behavior, guiding them to proactively seek and utilize related resources.	Decision: Added BCT "5.3 Information about social and environmental consequences" and corresponding content based on suggestions in Part 2.
		Physical Opportunity	Environmental or condition limitations	2.5 Set sedentary behavior reduction goals (e.g. "Daily sedentary time ≤ 8 hours") via the platform.	Decision: Deleted BCT "1.1 Goal setting (behavior)" and corresponding content based on suggestions in Part 2.
				2.6 Disseminate information about available environmental resources (e.g.community fitness facilities) through the platform, explaining their positive role in reducing sedentary behavior, and guide individuals to proactively access and utilize these resources.	Decision: Added BCT "5.3 Information about social and environmental consequences" and corresponding content based on suggestions in Part 2.
	Motivation	Reflective Motivation	Sedentary behavior has not become part of the role	3.1 Automatically record the type, time, and frequency of sedentary behavior via the platform's built-in accelerometer, generating an hourly sedentary heatmap, allowing users to view details like "Most sedentary between 2-4 PM".	One Expert Question: How affordable is this intervention content? One Expert Question: How feasible is the accelerometer? Decision: Adopted after group discussion . Changed to wearable devices. The team is currently developing this.
				3.2 Provide exemplary cases via the platform of regularly interrupting sedentary behavior.	Two Experts Suggestions: Specify the content of the exemplary cases (e.g.what kind of cases) and quantify the number of cases and presentation format (e.g.text or video, with video possibly being more effective). Decision: Adopted after group discussion.
				3.3 Push information via the platform on the benefits of interrupting sedentary behavior.
			Ambivalence regarding self-confidence	3.4 Provide videos via the platform featuring healthcare professionals emphasizing the benefits of interrupting sedentary behavior.
			Indifferent or resigned attitude towards the status quo
			Lack of confidence	3.5 Display the user's ranking of sedentary behavior duration within their friend circle via the platform's "Leaderboard" function, motivating users to reduce sedentary behavior to improve their ranking.	One Expert Suggestion: Avoid excessive competition causing anxiety. One Expert Suggestion: Leaderboards and achievement badges alone might be weak and less attractive to older adults; suggest further combining personalized emotional support statements, providing feedback based on different goals and progress; also important to provide supportive encouragement to those who haven't met their goals.…
			Confidence, but lack of motivation	3.6 After achieving sedentary behavior reduction goals, users can unlock achievement badges (e.g."Sedentary Slayer") and share them on social media to receive likes and encouragement from friends.	Two Experts Suggestions: Consider providing more practical incentives for older adults; can some red envelope rewards be added? One Expert Suggestion: Are badges aligned with older adults' needs for social rewards and motivation? Decision: Partially accepted. Reviewing qualitative interviews in relevant literature found that older adults stated that weekly economic incentives (e.g.red envelope re…
			Uncertain about the consequences of sedentary behavior	3.7 Push information via the platform on the adverse health consequences of sedentary behavior and the benefits of interrupting it.	One Expert Suggestion: Barrier factors involve 4 aspects, but the intervention content is overly simplistic, just one sentence cannot summarize; suggest supplementing. Decision: Adopted after group discussion.	One Expert Suggestion: Match user personal preferences based on platform usage behavior records, etc. Decision: Not adopted. Matching patient personal preferences based on platform usage behavior records has high intervention costs and does not meet APEASE criteria.
				3.8 On the platform, introduce the benefits of interrupting sedentary behavior through videos or health consultations.
			Confidence in positive results from improving sedentary behavior (Low)	3.9 Reference content from sedentary guidelines of organizations like WHO (e.g."At least 1 minute of activity per hour") in the platform's sedentary classroom module to enhance user trust.	One Expert Suggestion: Supplement and present the benefits of interrupting sedentary behavior from the "sedentary guidelines". One Expert Suggestion: Patient role models are more relatable to patient life scenarios than WHO guidelines. Decision: Adopted after group discussion. Note: Sedentary guidelines mainly present the importance of reducing sedentary behavior, not the benefits of interrupting…
			Unwillingness to reduce sedentary behavior	3.10 Sign a sedentary commitment contract with individuals via the platform to ensure regular interruption of sedentary behavior.
				3.11 Require individuals via the platform to use words such as "strongly," "commit," or "high priority," "I will" to confirm or reaffirm their commitment to starting, continuing, or restarting attempts to reduce sedentary behavior.	One Expert Question: Could overly mandatory language cause pressure, aversion, or reactance in participants? Decision: Adopted after group discussion.	One Expert Suggestion: Add colloquial expressions like "can," "definitely can". Decision: Adopted after group discussion.
			No clear goal	3.12 Set sedentary behavior reduction goals (e.g."Daily sedentary time ≤ 8 hours") via the platform. |
				3.13 Support creation of "Sedentary Interruption Plans" via the platform, e.g."Perform a 5-minute standing stretch at 10:00, 14:00, 16:00 each day", with reminders via the platform.	One Expert Suggestion: Action planning is a crucial link, but it is minimally reflected in the overall plan. Decision: Literature review found BCT "1.4 Action planning" is used relatively infrequently, mainly reflected in goal setting. Only one paper used action planning: participants discussed plans and strategies for coping with setbacks individually with exercise professionals. Duplicate items…
				3.14 Generate weekly sedentary data reports, comparing actual sedentary time with goals. Users can view historical records via the platform's timeline function to assess goal achievement progress.
		Automatic Motivation	Lack of motivation	3.15 Provide specific information via the platform on the health risks of sedentary behavior (e.g."Each additional hour of sedentary time increases diabetes risk by 9%").	Decision: Deleted BCT "5.1 Information about health consequences" and corresponding content based on suggestions in Part 2.
			No emotional change	3.16 Introduce via the platform how reducing sedentary behavior can alleviate individuals' negative emotions.	One Expert Suggestion: Can combine with Cognitive Behavioral Therapy. Decision: Not Adopted. The core of the current item is popularizing the behavior-promotion-emotion link, while Cognitive Behavioral Therapy is a psychotherapy technique.
				3.17 Suggest via the platform that individuals invite family, friends, or colleagues to interrupt sedentary behavior together, and encourage each other through the app's chat function.	One Expert Suggestion: "Inviting relatives and friends" lacks an execution path; suggest adding a "Family Collaboration Feature" where family members receive reminders and send encouraging messages. Decision: Adopted after group discussion.
	Intervener			Geriatric, rehabilitation department medical staff, sports science experts, fitness coaches, etc.	One Expert Question: Are older adults interveners? Two Experts Questions: What about trained researchers? / What is the researcher's role? Decision: Adopted after group discussion and revised statement.
	Intervention Goal			Reduce older adults' total sedentary behavior time (≤8 hours) and screen time (≤3 hours). Note: Referencing the Canadian 24-Hour Movement Guidelines.	One Expert Suggestion: Screen time: Can it be personalized and gradual? e.g.percentage decrease from previous. One Expert Question: How to control screen time? Only refers to APP usage time? Decision: Adopted after group discussion. Screen time includes watching TV, computer use, and mobile phone use, measured via subjective assessment tools (questionnaire).	One Expert Suggestion: How is personalization and gradual progression specifically reflected? Not evident. Decision: Follow original guideline recommendations. Removed: "personalization and gradual progression".
	Intervention Duration			12 weeks	One Expert Suggestion: Daily follow-up for first 2 weeks, gradually reducing frequency afterward. One Expert Suggestion: Add "maintenance phase" strategy: switch to monthly pushes after 12 weeks to prevent relapse. One Expert Question: Basis? Literature suggests behavior change requires at least 6 months; is 3 months sufficient? Suggest clarification. Decision: Adopted after literature review and…
	Intervention Format			WeChat Mini Program and Metawear wearable device	One Expert Question: During intervention, rely solely on the mini-program, or can phone/face-to-face be used as supplements? One Expert Question: Is there a statement like "online-offline combination"? Decision: To ensure feasibility for large-scale intervention promotion, this study adopts a mobile intervention model (WeChat Mini-Program/APP), temporarily excluding offline auxiliary means like p…	One Expert Question: How feasible is complete self-help for older adults with no offline education? One Expert Suggestion: Feasibility of wearable devices needs consideration; although based on WeChat Mini-Program/APP, remote video online face-to-face intervention can still be incorporated. Decision: Adopted after group discussion. The online consultation module uses remote video online face-to-f…
	Intervention Effect Evaluation			Objective sedentary behavior duration, frequency, count; Screen time; Activity time; Login time and frequency, etc.	One Expert Suggestion: Add some physiological indicators. Two Experts Suggestions: Add subjective indicators: SF-12 Quality of Life scale. One Expert Suggestion: Add behavioral change self-efficacy, etc. Record "dropout reasons" for optimization. One Expert Suggestion: Suggest adding objective indicators, disease indicators, satisfaction indicators, etc., to construct a multi-dimensional evaluati…	One Expert Suggestion: In the intervention effects section, clarify which are primary and secondary outcomes; regarding physiological indicators, for a 12-week intervention duration, will indicators like HDL change? Need further consideration based on relevant literature; indicator selection needs to align with intervention strategies. One Expert Suggestion: Too many indicators lack priority; can…
